# Supplementary material for: Adult‐type granulosa cell tumor of the ovary: a FOXL2‐centric disease
Source: J Pathol Clin Res. 2021 Jan 11;7(3):243–52. doi: 10.1002/cjp2.198 (PMC8072996; doi:10.1002/cjp2.198)
Supplement: Supplementary file 2 — Table S1. Design and selection of genes for custom panel sequencing [file CJP2-7-243-s001.xlsx]

## Sheet: Table S1
Adult-type granulosa cell tumor of the ovary: a FOXL2-centric disease
JA Pilsworth et al. J Pathol Clin Res DOI: 10.1002/cjp2.198
Table S1. Design and selection of genes for custom panel sequencing
Genes with Frameshift, Nonsense or Splice Site Mutations	Known Cancer Genes with SNVs	Genes involved Granulosa Cell Biology with SNVs	Other Genes with SNVs
ACSS1, DNMBP, GANC, GRIA3, KANSL3, KCMF1, KMT2D, NDUFA10, PIK3R1, POLR1B, SLITRK2, TRO, TSKU, WDR52, WDR72, ZP1	CDK1, CDKN2D, KDM5C, PIK3CA, TP53	BMP7 (mutated in two cases), CTNNB1, FOXL2, FOXP4, GATA4, SMAD3	CCR5, CENPE, DOCK3, GLI1, KDR, MPHOSPH8 (mutated in two cases), NLRC5, NOX1, PKD1L3, STK31, SUV39H2, WNK2
Abbreviation: SNV - single nucleotide variant
