# Supplementary material for: Adult‐type granulosa cell tumor of the ovary: a FOXL2‐centric disease
Source: J Pathol Clin Res. 2021 Jan 11;7(3):243–52. doi: 10.1002/cjp2.198 (PMC8072996; doi:10.1002/cjp2.198)
Supplement: Supplementary file 3 — Table S2. Mutations in the aGCT validation cohort [file CJP2-7-243-s002.xlsx]

## Sheet: Table S2
Adult-type granulosa cell tumor of the ovary: a FOXL2-centric disease
JA Pilsworth et al. J Pathol Clin Res DOI: 10.1002/cjp2.198
Table S2. Mutations in the adult-type granulosa cell tumor validation cohort
sample	unique_id	gene	protein_change	mutation_type
USA_24	MA24C	ACSS1	G310D	Missense
USA_42	MA42A	ACSS1	L204M	Missense
Finland_67	338	BMP7	V424M	Missense
Finland_131	343	BMP7	V415I	Missense
USA_14	MA14A	CCR5	G97R	Missense
USA_26	MA26L	CCR5	P206S	Missense
USA_57	MA57F	CCR5	V131F	Missense
USA_3	MA3B16	CDKN2D	G97V	Missense
Finland_100	83-192193	DNMBP	P646S	Missense
Netherlands_206	D36-T09-1543	DNMBP	D886N	Missense
USA_14	MA14A	DNMBP	F1320L	Missense
USA_22	MA22A	DNMBP	E966K	Missense
USA_2	MA2B	DNMBP	P941R	Missense
Germany_15	G15-K-2011-001303	DOCK3	G1887D	Missense
USA_24	MA24C	DOCK3	G375_splice	Splicing
USA_24	MA24C	DOCK3	R315P	Missense
USA_24	MA24C	DOCK3	D1202Y	Missense
USA_41	MA41D	DOCK3	K520N	Missense
Finland_127	14	FOXL2	C134W	Missense (hotspot)
Finland_142	121	FOXL2	C134W	Missense (hotspot)
Finland_144	150	FOXL2	C134W	Missense (hotspot)
Finland_67	338	FOXL2	C134W	Missense (hotspot)
Finland_131	343	FOXL2	C134W	Missense (hotspot)
Finland_146	347	FOXL2	C134W	Missense (hotspot)
Finland_152	497	FOXL2	C134W	Missense (hotspot)
Finland_154	844	FOXL2	C134W	Missense (hotspot)
Finland_148	1061	FOXL2	C134W	Missense (hotspot)
Finland_162	1147	FOXL2	C134W	Missense (hotspot)
Finland_171	1205	FOXL2	C134W	Missense (hotspot)
Finland_198	1413	FOXL2	C134W	Missense (hotspot)
Finland_200	1421	FOXL2	C134W	Missense (hotspot)
Finland_209	1441	FOXL2	C134W	Missense (hotspot)
Finland_158	2564	FOXL2	C134W	Missense (hotspot)
Finland_160	2565	FOXL2	C134W	Missense (hotspot)
Finland_189	2769	FOXL2	C134W	Missense (hotspot)
Finland_108	2794	FOXL2	C134W	Missense (hotspot)
Finland_185	2805	FOXL2	C134W	Missense (hotspot)
Finland_174	2815	FOXL2	C134W	Missense (hotspot)
Finland_188	2820	FOXL2	C134W	Missense (hotspot)
Finland_100	83-192193	FOXL2	C134W	Missense (hotspot)
Finland_157	A6754-97	FOXL2	C134W	Missense (hotspot)
Netherlands_23	D1-T02-14994	FOXL2	C134W	Missense (hotspot)
Netherlands_193	D27-T05-898	FOXL2	C134W	Missense (hotspot)
Netherlands_206	D36-T09-1543	FOXL2	C134W	Missense (hotspot)
Netherlands_247	D38-T13-9016	FOXL2	C134W	Missense (hotspot)
Finland_216	F216	FOXL2	C134W	Missense (hotspot)
Finland_220	F220	FOXL2	C134W	Missense (hotspot)
Finland_221	F221	FOXL2	C134W	Missense (hotspot)
Finland_223	F223	FOXL2	C134W	Missense (hotspot)
Finland_225	F225	FOXL2	C134W	Missense (hotspot)
Finland_226	F226	FOXL2	C134W	Missense (hotspot)
Germany_13	G13-K-2009-022420	FOXL2	C134W	Missense (hotspot)
Germany_15	G15-K-2011-001303	FOXL2	C134W	Missense (hotspot)
Germany_16	G16-K-2011-011593	FOXL2	C134W	Missense (hotspot)
Germany_2	G2-K-2010-025015	FOXL2	C134W	Missense (hotspot)
Germany_33	G33-K-2013-14054	FOXL2	C134W	Missense (hotspot)
Germany_40	G40-K-2010-001848	FOXL2	C134W	Missense (hotspot)
Germany_45	G45-K-2011-012082	FOXL2	C134W	Missense (hotspot)
Germany_47	G47-K-2012-001554	FOXL2	C134W	Missense (hotspot)
Germany_48	G48-K-2012-021275	FOXL2	C134W	Missense (hotspot)
Germany_49	G49-K-2013-003587	FOXL2	C134W	Missense (hotspot)
Germany_18F	GF18-2159-15-1	FOXL2	C134W	Missense (hotspot)
Germany_19F	GF19-17140-15-A3P	FOXL2	C134W	Missense (hotspot)
Germany_20F	GF20-10734-15-IIB	FOXL2	C134W	Missense (hotspot)
USA_13	MA13A	FOXL2	C134W	Missense (hotspot)
USA_14	MA14A	FOXL2	C134W	Missense (hotspot)
USA_18	MA18A	FOXL2	C134W	Missense (hotspot)
USA_20	MA20A	FOXL2	C134W	Missense (hotspot)
USA_22	MA22A	FOXL2	C134W	Missense (hotspot)
USA_24	MA24C	FOXL2	C134W	Missense (hotspot)
USA_26	MA26L	FOXL2	C134W	Missense (hotspot)
USA_27	MA27F	FOXL2	C134W	Missense (hotspot)
USA_2	MA2B	FOXL2	C134W	Missense (hotspot)
USA_3	MA3B16	FOXL2	C134W	Missense (hotspot)
USA_40A	MA40A	FOXL2	C134W	Missense (hotspot)
USA_40B	MA40B	FOXL2	C134W	Missense (hotspot)
USA_41	MA41D	FOXL2	C134W	Missense (hotspot)
USA_42	MA42A	FOXL2	C134W	Missense (hotspot)
USA_43	MA43E	FOXL2	C134W	Missense (hotspot)
USA_44	MA44B	FOXL2	C134W	Missense (hotspot)
USA_50B	MA50B	FOXL2	C134W	Missense (hotspot)
USA_50I	MA50I	FOXL2	C134W	Missense (hotspot)
USA_56	MA56C	FOXL2	C134W	Missense (hotspot)
USA_57	MA57F	FOXL2	C134W	Missense (hotspot)
USA_58	MA58M	FOXL2	C134W	Missense (hotspot)
USA_59	MA59C	FOXL2	C134W	Missense (hotspot)
USA_77	MA77A	FOXL2	C134W	Missense (hotspot)
USA_79A	MA79A	FOXL2	C134W	Missense (hotspot)
USA_79C	MA79C	FOXL2	C134W	Missense (hotspot)
USA_79D	MA79D	FOXL2	C134W	Missense (hotspot)
USA_7	MA7A	FOXL2	C134W	Missense (hotspot)
Finland_191	OK03-B-64480	FOXL2	C134W	Missense (hotspot)
Finland_159	YP05-10993A	FOXL2	C134W	Missense (hotspot)
Finland_166	YP05-17457-1B	FOXL2	C134W	Missense (hotspot)
Finland_203	YP05-24535	FOXL2	C134W	Missense (hotspot)
Finland_222	YP08-26772	FOXL2	C134W	Missense (hotspot)
Finland_228	YP09-25573-E	FOXL2	C134W	Missense (hotspot)
Finland_229	YP09-31529	FOXL2	C134W	Missense (hotspot)
Finland_240	YP11-14024-1H	FOXL2	C134W	Missense (hotspot)
Finland_254	YP12-56054-B	FOXL2	C134W	Missense (hotspot)
Finland_263	YP13-39041-F	FOXL2	C134W	Missense (hotspot)
USA_57	MA57F	FOXP4	S617N	Missense
USA_26	MA26L	GANC	Q347E	Missense
Finland_157	A6754-97	GLI1	G34_splice	Splicing
Germany_2	G2-K-2010-025015	GLI1	G526D	Missense
Germany_13	G13-K-2009-022420	GRIA3	K727N	Missense
Finland_108	2794	KANSL3	G356R	Missense
USA_41	MA41D	KANSL3	P399L	Missense
Finland_263	YP13-39041-F	KANSL3	A360V	Missense
Finland_174	2815	KCMF1	L217F	Missense
Finland_185	2805	KDM5C	D702N	Missense
USA_26	MA26L	KDM5C	L811V	Missense
Finland_67	338	KDR	D1129N	Missense
Finland_131	343	KDR	G356S	Missense
Finland_185	2805	KDR	R164I	Missense (hotspot)
Finland_131	343	KMT2D	S1298F	Missense
Finland_174	2815	KMT2D	W2038*	Nonsense
Finland_157	A6754-97	KMT2D	W4730*	Nonsense
Finland_157	A6754-97	KMT2D	L3042F	Missense
Netherlands_23	D1-T02-14994	KMT2D	Q2237H	Missense
Germany_13	G13-K-2009-022420	KMT2D	D4467_splice	Splicing
Germany_16	G16-K-2011-011593	KMT2D	E4712*	Nonsense
Germany_49	G49-K-2013-003587	KMT2D	Q1892*	Nonsense
USA_24	MA24C	KMT2D	G2923C	Missense
USA_24	MA24C	KMT2D	D285N	Missense
USA_24	MA24C	KMT2D	A4708T	Missense
USA_26	MA26L	KMT2D	D1673N	Missense
USA_27	MA27F	KMT2D	Q3980*	Nonsense
USA_27	MA27F	KMT2D	A4793T	Missense
USA_2	MA2B	KMT2D	P2453Q	Missense
USA_3	MA3B16	KMT2D	S1298F	Missense
USA_3	MA3B16	KMT2D	D5518N	Missense
USA_41	MA41D	KMT2D	P5469A	Missense
USA_43	MA43E	KMT2D	H174Q	Missense
USA_7	MA7A	KMT2D	P4920A	Missense
Finland_166	YP05-17457-1B	KMT2D	Q3898*	Nonsense
Finland_203	YP05-24535	KMT2D	Q4200*	Nonsense
Finland_222	YP08-26772	KMT2D	G2899fs	Indel
Germany_18F	GF18-2159-15-1	MPHOSPH8	E591G	Missense
USA_2	MA2B	MPHOSPH8	W399*	Nonsense
USA_3	MA3B16	MPHOSPH8	E597_splice	Splicing
USA_50B	MA50B	MPHOSPH8	P760L	Missense
USA_22	MA22A	NDUFA10	G99*	Nonsense
Finland_108	2794	NLRC5	Q156*	Nonsense
Finland_108	2794	NLRC5	P123L	Missense
Finland_174	2815	NLRC5	E275K	Missense
Finland_100	83-192193	NLRC5	E275K	Missense
Finland_100	83-192193	NLRC5	E260K	Missense
USA_24	MA24C	NLRC5	Q549*	Nonsense
USA_26	MA26L	NLRC5	E689*	Nonsense
Finland_108	2794	NOX1	W272*	Nonsense
Finland_174	2815	PIK3R1	W333*	Nonsense
USA_22	MA22A	PIK3R1	G78R	Missense
USA_26	MA26L	PIK3R1	Q153*	Nonsense
USA_59	MA59C	PIK3R1	E515K	Missense
USA_27	MA27F	POLR1B	Q301*	Nonsense
USA_3	MA3B16	POLR1B	P286H	Missense
USA_7	MA7A	POLR1B	P987H	Missense
Finland_108	2794	SLITRK2	A637D	Missense
Finland_174	2815	SLITRK2	V556M	Missense
USA_59	MA59C	SMAD3	V377I	Missense
USA_27	MA27F	STK31	E970*	Nonsense
USA_27	MA27F	STK31	P803S	Missense
Finland_157	A6754-97	TP53	Y234C	Missense (hotspot)
Finland_157	A6754-97	TP53	E286K	Missense (hotspot)
USA_41	MA41D	TP53	C277Y	Missense (hotspot)
Finland_159	YP05-10993A	TP53	G226D	Missense (hotspot)
USA_22	MA22A	TRO	R342M	Missense
USA_43	MA43E	TRO	A436V	Missense
USA_27	MA27F	TSKU	L231V	Missense
USA_22	MA22A	WDR52	G859R	Missense
USA_26	MA26L	WDR52	E1064*	Nonsense
USA_3	MA3B16	WDR52	R685I	Missense
Germany_13	G13-K-2009-022420	WDR72	Q489*	Nonsense
USA_24	MA24C	WDR72	G775C	Missense
USA_24	MA24C	WDR72	G276S	Missense
USA_27	MA27F	WDR72	G482R	Missense
Finland_198	1413	WNK2	P862S	Missense
USA_24	MA24C	WNK2	T2232M	Missense
USA_3	MA3B16	WNK2	P334T	Missense
USA_58	MA58M	WNK2	T1429I	Missense
Finland_203	YP05-24535	WNK2	R2124_splice	Splicing
Finland_67	338	ZP1	P311L	Missense
Germany_45	G45-K-2011-012082	ZP1	F72L	Missense
USA_26	MA26L	ZP1	R366P	Missense
